# Supplementary material for: Development of Prone Position Ventilation Device and Study on the Application Effect of Combined Life Support Technology in Critically Ill Patients
Source: Can Respir J. 2024 Aug 19;2024:5812829. doi: 10.1155/2024/5812829 (PMC11347033; doi:10.1155/2024/5812829)
Supplement: Supplementary Materials — Appendix I: the Consolidated Standards of Reporting Trials (CONSORT) guidelines used in the present study. Appendix II: the data collection forms utilized in this study. [file 5812829.f1.zip]

Archive with 2 entries (2 files):
- Appendix I. CONSORT_checklist_standard.docx
- Appendix II. Data Collection Form for Prone Ventilation Study.docx
